# Supplementary material for: LIQ HD (Lick Instance Quantifier Home Cage Device): An Open-Source Tool for Recording Undisturbed Two-Bottle Drinking Behavior in a Home Cage Environment
Source: eNeuro. 2023 Apr 12;10(4):ENEURO.0506-22.2023. doi: 10.1523/ENEURO.0506-22.2023 (PMC10112549; doi:10.1523/ENEURO.0506-22.2023)
Supplement: Extended Data 1 — LIQ HD Arduino source code used in this study. Download Extended Data 1, ZIP file. [file enu-eN-NWR-0506-22-s02.zip]

Archive with 8 entries (7 files):
- LIQ_HD_Original/
- __MACOSX/._LIQ_HD_Original
- LIQ_HD_Original/Pages.ino
- LIQ_HD_Original/Screen_functions.ino
- LIQ_HD_Original/SD_RTC_functions.ino
- LIQ_HD_Original/LIQ_functions.ino
- LIQ_HD_Original/LIQ_HD_Original.ino
- LIQ_HD_Original/Logo.c
