# Supplementary material for: LIQ HD (Lick Instance Quantifier Home Cage Device): An Open-Source Tool for Recording Undisturbed Two-Bottle Drinking Behavior in a Home Cage Environment
Source: eNeuro. 2023 Apr 12;10(4):ENEURO.0506-22.2023. doi: 10.1523/ENEURO.0506-22.2023 (PMC10112549; doi:10.1523/ENEURO.0506-22.2023)
Supplement: Extended Data 1 — LIQ HD Arduino source code used in this study. Download Extended Data 1, ZIP file. [file enu-eN-NWR-0506-22-s02.zip › LIQ_HD_Original/Pages.ino]

//240x320 pixel screen

void main_menu_page()
{
  while (display_page == 1) { //show main menu screen

    set_brightness(); // set screen brightness depending on light cycle
    display_time(); //display date and time in corner, refresh every minute

    if (p1 == 0) { //do this only once every time main menu is opened
      p1 = 1;
      reset_total_LN();
      timeouts = 0;
      tft.fillRect(0, 20, 240, 320, ILI9341_RED);
      drawBitmap(0, 40, main_logo, 240, 51, ILI9341_WHITE);

      tft.setFont(&FreeSansBold9pt7b);
      NickText_center("Experimental Side", 120, 110, 1);
      tft.setFont(&FreeSans9pt7b);
      Button_center(60, 150, 80, 40, ILI9341_BLACK, ILI9341_BLACK, ILI9341_WHITE, "LEFT", 1);
      Button_center(180, 150, 80, 40, ILI9341_BLACK, ILI9341_BLACK, ILI9341_WHITE, "RIGHT", 1);
      tft.setFont(&FreeSansBold12pt7b);
      Button_center(120, 220, 140, 60, ILI9341_BLACK, ILI9341_BLACK, ILI9341_WHITE, "START!", 1); //"Start recording" button --> go to recording_page (display_page = 2)

      tft.setFont(&FreeSans9pt7b); //Experimental Side --> left or right?
      if (E_side == "LEFT") {
        Button_center(60, 150, 80, 40, ILI9341_BLACK, ILI9341_GREEN, ILI9341_WHITE, "LEFT", 1);
      }

      if (E_side == "RIGHT") {
        Button_center(180, 150, 80, 40, ILI9341_BLACK, ILI9341_GREEN, ILI9341_WHITE, "RIGHT", 1);
      }

      if (!SD.begin(chipSelect)) { //Info if SD card is instered, if not, --> display button to mount SD card to insert and retest
        NickText(F("SD Card failed..."), 10, 295, 1);
        eject_button = false;
        Button_center(190, 290, 90, 30, ILI9341_BLACK, ILI9341_BLACK, ILI9341_WHITE, "Mount SD", 1);
      }
      //error(F("Card failed, or not present"));
      else {
        NickText(F("SD card ready!"), 15, 295, 1);
        eject_button = true;
        //start_SD = false;
        Button_center(190, 290, 90, 30, ILI9341_BLACK, ILI9341_BLACK, ILI9341_WHITE, "Eject SD", 1);
      }
    }

    if (ts.touched()) {
      TS_Point p = ts.getPoint();

      // serial monitor will show when and where touched
      // Scale from ~0->4000 to tft.width using the calibration #'s
      p.x = map(p.x, 0, 240, 0, 240);
      p.y = map(p.y, 0, 320, 0, 320);

      DEBUG_PRINT("(X = "); DEBUG_PRINT(p.x);
      DEBUG_PRINT(", Y = "); DEBUG_PRINT(p.y);
      DEBUG_PRINT(", Pressure = "); DEBUG_PRINT(p.z);
      DEBUG_PRINTLN(")");

      tft.setFont(&FreeSans9pt7b);

      if (p.x > 50 && p.x < 190 && p.y > 190 && p.y < 250) { //Start button coordiantes
        p = {}; //debounce touchscreen
        tft.drawRoundRect(50, 190, 140, 60, 4, ILI9341_GREEN);
        //test SD card
        if (!SD.begin(chipSelect)) {
          tft.fillRect(0, 20, 240, 320, ILI9341_RED);
          NickText(F("SD Card failed or not inserted"), 2, 100, 1);
          wait(2000);
          p1 = 0;
        }
        else {
          make_file(); // generate filename to save spreadsheet
          display_page = 2; // go to recording_page
          p1 = 2;
        }
      }

      if (p.x > 20 && p.x < 100 && p.y > 130 && p.y < 170) { //Experimental LEFT button coordiantes
        p = {}; //debounce touchscreen
        E_side = "LEFT"; // Change Experimental side for spreadsheet
        tft.drawRoundRect(20, 130, 80, 40, 4, ILI9341_GREEN);// highlight with green border
        tft.drawRoundRect(140, 130, 80, 40, 4, ILI9341_BLACK);// unhighlight other button
      }

      if (p.x > 140 && p.x < 220 && p.y > 130 && p.y < 170) { //Experimental RIGHT button coordiantes
        p = {}; //debounce touchscreen
        E_side = "RIGHT"; // Change Experimental side for spreadsheet
        tft.drawRoundRect(20, 130, 80, 40, 4, ILI9341_BLACK);// highlight with green border
        tft.drawRoundRect(140, 130, 80, 40, 4, ILI9341_GREEN);// unhighlight other button
      }

      if (p.x > 145 && p.x < 235 && p.y > 275 && p.y < 305 && eject_button) { //Eject Button button coordiantes
        p = {}; //debounce touchscreen
        tft.drawRoundRect(145, 275, 90, 30, 4, ILI9341_GREEN);
        SD.end(); // Eject SD card
        tft.fillRect(0, 270, 140, 30, ILI9341_RED);
        eject_button = false;
        wait(1000);
        NickText(F("Safe to remove"), 15, 295, 1);
        Button_center(190, 290, 90, 30, ILI9341_BLACK, ILI9341_BLACK, ILI9341_WHITE, "Mount SD", 1);
      }

      if (p.x > 145 && p.x < 235 && p.y > 275 && p.y < 305 && !eject_button) { //Mount Button button coordiantes
        p = {}; //debounce touchscreen
        tft.drawRoundRect(145, 275, 90, 30, 4, ILI9341_GREEN);
        tft.fillRect(0, 270, 140, 30, ILI9341_RED);
        wait(1000);
        if (!SD.begin(chipSelect)) { //Info if SD card is instered, if not, --> display button to mount SD card to insert and retest
          NickText(F("SD Card failed..."), 10, 295, 1);
          eject_button = false;
          Button_center(190, 290, 90, 30, ILI9341_BLACK, ILI9341_BLACK, ILI9341_WHITE, "Mount SD", 1);
        }
        //error(F("Card failed, or not present"));
        else {
          NickText(F("SD card ready!"), 15, 295, 1);
          eject_button = true;
          //start_SD = false;
          Button_center(190, 290, 90, 30, ILI9341_BLACK, ILI9341_BLACK, ILI9341_WHITE, "Eject SD", 1);
        }
      }
    }
  }
}

//======================================================================================

void recording_page()
{
  while (display_page == 2) {

    if (p1 == 2) { //do this only once every time coming to recording page
      p1 = 3;
      if (!cap.begin(0x5A)) {
        error("MPR121 #1 not found, check wiring?");
        while (!cap.begin(0x5A)) {
          resetWire();
        }
      }
      if (!cap2.begin(0x5B)) {
        error("MPR121 #2 not found, check wiring?");
        while (!cap2.begin(0x5B)) {
          resetWire();
        }
      }
      if (!cap3.begin(0x5C)) {
        error("MPR121 #3 not found, check wiring?");
        while (!cap3.begin(0x5C)) {
          resetWire();
        }
      }

      cap.setThresholds(touch_threshold, release_threshold); //set sensitivity of touch and release of capacitive sensors
      cap2.setThresholds(touch_threshold, release_threshold);
      cap3.setThresholds(touch_threshold, release_threshold);

      display_licks(); //display lick information
      tft.setFont();
      NickText(filename, 165, 306, 1); //show what file is being recorded to (filename)

      tft.setFont(&FreeSans9pt7b);
      NickText("Exp. on ", 2, 315, 1);
      tft.print(E_side); //Show what side experimental liquid is on

      Button_center(57, 265, 90, 40, ILI9341_BLACK, ILI9341_BLACK, ILI9341_WHITE, "PAUSE", 1);
      Button_center(170, 265, 120, 40, ILI9341_BLACK, ILI9341_BLACK, ILI9341_WHITE, "Save & Quit", 1);
    }

    now = RTC.now();
    curr_min = now.minute();
    LOG_COUNTER = now.minute();
    prev_min = now.minute();
    currentMillis = millis();
    previousMillis = currentMillis;

    reset_variables(); //Reset lick variables and timer

    //==========================================================================================
    while (LOG_COUNTER < (prev_min + LOG_INTERVAL)) {
      set_brightness(); //set screen brightness depending on light cycle
      display_time();
      currentMillis = millis();

      if (Wire.getWireTimeoutFlag()) { //if the I2C timesout, rescue the sensors and RTC to continue
        p1 = 2;
        Wire.clearWireTimeoutFlag();
        timeouts += 1;
        logfile.print("Timeouts,");
        logfile.println(timeouts);
        DEBUG_PRINT("Timeouts, ");
        DEBUG_PRINTLN(timeouts);
        resetWire();
        if (!RTC.begin()) {
          logfile.println(F("RTC failed"));
          DEBUG_PRINTLN(F("RTC failed"));
        }
        break;
      }

      if (!SD.begin(chipSelect)) { //test if SD is working, bring to error page if not
        display_page = 4;
        break;
      }

      Record_Licks(); //record licks from MPR121 sensor #1, 2, & 3

      if (ts.touched()) {
        TS_Point p = ts.getPoint();

        // serial monitor will show when and where touched
        // Scale from ~0->4000 to tft.width using the calibration #'s
        p.x = map(p.x, 0, 240, 0, 240);
        p.y = map(p.y, 0, 320, 0, 320);

        DEBUG_PRINT("(X = "); DEBUG_PRINT(p.x);
        DEBUG_PRINT(", Y = "); DEBUG_PRINT(p.y);
        DEBUG_PRINT(", Pressure = "); DEBUG_PRINT(p.z);
        DEBUG_PRINTLN(")");

        tft.setFont(&FreeSans9pt7b);

        if (p.x > 12 && p.x < 102 && p.y > 245 && p.y < 285) { //PAUSE button coordiantes --> write leftover data to card and eject so you can safely remove SD card --> go to pause_page (display_page = 3)
          p = {}; //debounce touchscreen
          tft.drawRoundRect(12, 245, 90, 40, 4, ILI9341_GREEN);
          logfile.flush();
          DEBUG_PRINT("Writing data to SD card!");
          logfile.close();
          SD.end();
          display_page = 3; // go to pause_page
          p1 = 2;
          break;
        }
        if (p.x > 110 && p.x < 230 && p.y > 245 && p.y < 285) { //Save & Quit button coordiantes --> write leftover data to card --> return to main_menu_page (display_page = 1)
          p = {}; //debounce touchscreen
          tft.drawRoundRect(110, 245, 120, 40, 4, ILI9341_GREEN);// highlight with green border
          logfile.flush();
          DEBUG_PRINT("Writing data to SD card!");
          logfile.close();
          SD.end();
          display_page = 1; //go to main_menu_page
          p1 = 0;
          break;
        }
        if (p.x > 193 && p.x < 238 && p.y > 46 && p.y < 66) { //refresh button coordiantes
          p = {}; //debounce touchscreen
          display_licks();
        }
      }
      now = RTC.now();
      //if (curr_min != now.minute()){
      if (curr_min != now.minute() || (currentMillis > (previousMillis + emergency_counter))) {
        LOG_COUNTER += 1;
        SYNC_COUNTER += 1;
        curr_min = now.minute();
        currentMillis = millis();
        previousMillis = currentMillis;
      }

      if (Wire.getWireTimeoutFlag()) { //if the I2C timesout, rescue the sensors and RTC to continue
        p1 = 2;
        Wire.clearWireTimeoutFlag();
        timeouts += 1;
        logfile.print("Timeouts,");
        logfile.println(timeouts);
        DEBUG_PRINT("Timeouts, ");
        DEBUG_PRINTLN(timeouts);
        resetWire();
        if (!RTC.begin()) {
          logfile.println(F("RTC failed"));
          DEBUG_PRINTLN(F("RTC failed"));
        }
        break;
      }
    }
    //==========================================================================================

    if (display_page != 2) {
      break; //break the loop if page should be changed
    }

    update_sippers(); //update duration of sippers that are in use during data logging

    reset_time_now(); //reset time_now variables to millis()

    write_to_file(); //log data to file

    calc_total_LN(); //calculate total lick duration for each sipper to be diplayed on screen

    write_data(); // Now we write data to disk! Don't sync too often - requires 2048 ints of I/O to SD card, which uses a bunch of power and takes time

  }
}

//======================================================================================

void pause_page()
{
  while (display_page == 3) {

    display_time(); //show what file was being recorded to (filename), date and time paused, and actual time (refresh every minute)
    set_brightness(); //set screen brightness depending on light cycle

    if (p1 == 2) {
      p1 = 3;
      tft.fillRect(0, 20, 240, 320, ILI9341_RED);
      tft.setFont(&FreeSans18pt7b);
      tft.setTextColor(ILI9341_WHITE);
      NickText_center("PAUSED", 120, 80, 1);
      tft.setFont(&FreeSans12pt7b);
      wait(1000);
      NickText_center("Safe to remove", 120, 120, 1);
      NickText_center("SD card!", 120, 150, 1);
      tft.setFont(&FreeSans9pt7b);
      NickText_center("Reinsert SD before resuming", 120, 180, 1);

      tft.setFont(&FreeSans12pt7b);
      Button_center(120, 250, 110, 40, ILI9341_BLACK, ILI9341_BLACK, ILI9341_WHITE, "Resume", 1);
    }

    if (ts.touched()) {
      TS_Point p = ts.getPoint();

      // serial monitor will show when and where touched
      // Scale from ~0->4000 to tft.width using the calibration #'s
      p.x = map(p.x, 0, 240, 0, 240);
      p.y = map(p.y, 0, 320, 0, 320);

      DEBUG_PRINT("(X = "); DEBUG_PRINT(p.x);
      DEBUG_PRINT(", Y = "); DEBUG_PRINT(p.y);
      DEBUG_PRINT(", Pressure = "); DEBUG_PRINT(p.z);
      DEBUG_PRINTLN(")");

      tft.setFont(&FreeSans9pt7b);

      if (p.x > 65 && p.x < 175 && p.y > 230 && p.y < 270) { //Resume button coordiantes, Unpause --> mount SD card and continue recording to the same file --> go to recording_page (display_page = 2)
        p = {}; //debounce touchscreen
        tft.drawRoundRect(65, 230, 110, 40, 4, ILI9341_GREEN);
        wait(200);
        if (!SD.begin(chipSelect)) {
          display_page = 4;
          break;
        }
        logfile = SD.open(filename, FILE_WRITE);
        logfile.seek(EOF);
        logfile.println("PAUSED");
        DEBUG_PRINTLN("PAUSED");
        logging_same_file();
        display_page = 2; // go to recording_page
        p1 = 2;
      }
    }
  }
}

//======================================================================================

void SD_error_page()
{
  while (display_page == 4) {

    display_time;
    set_brightness();

    if (p1 == 3) {
      p1 = 4;
      now = RTC.now();
      tft.fillRect(0, 20, 240, 320, ILI9341_RED);
      tft.setFont(&FreeSans9pt7b);
      NickText_center(F("SD Card failed or not inserted"), 120, 100, 1);
      NickText(F("Card failed at:"), 0, 150, 1); //dispaly time that SD failed
      tft.println();
      tft.print(now.month());
      tft.print("/");
      tft.print(now.day());
      tft.print("/");
      tft.print(now.year());
      tft.print(" ");
      tft.print(now.hour());
      tft.print(":");
      if (now.minute() < 10) {
        tft.print("0");
      }
      tft.print(now.minute());
      Button_center(120, 250, 220, 60, ILI9341_BLACK, ILI9341_BLACK, ILI9341_WHITE, "Return to Main Menu", 1);
    }

    if (ts.touched()) {
      TS_Point p = ts.getPoint();

      // serial monitor will show when and where touched
      // Scale from ~0->4000 to tft.width using the calibration #'s
      p.x = map(p.x, 0, 240, 0, 240);
      p.y = map(p.y, 0, 320, 0, 320);

      DEBUG_PRINT("(X = "); DEBUG_PRINT(p.x);
      DEBUG_PRINT(", Y = "); DEBUG_PRINT(p.y);
      DEBUG_PRINT(", Pressure = "); DEBUG_PRINT(p.z);
      DEBUG_PRINTLN(")");

      if (p.x > 10 && p.x < 230 && p.y > 220 && p.y < 280) { //Return to Main Menu button coordiantes // fix this
        p = {}; //debounce touchscreen
        tft.drawRoundRect(10, 220, 220, 60, 4, ILI9341_GREEN); // fix
        wait(200);
        display_page = 1; // go to main_menu_page
        p1 = 0;
      }
    }
  }
}
