# Supplementary material for: LIQ HD (Lick Instance Quantifier Home Cage Device): An Open-Source Tool for Recording Undisturbed Two-Bottle Drinking Behavior in a Home Cage Environment
Source: eNeuro. 2023 Apr 12;10(4):ENEURO.0506-22.2023. doi: 10.1523/ENEURO.0506-22.2023 (PMC10112549; doi:10.1523/ENEURO.0506-22.2023)
Supplement: Extended Data 1 — LIQ HD Arduino source code used in this study. Download Extended Data 1, ZIP file. [file enu-eN-NWR-0506-22-s02.zip › LIQ_HD_Original/Screen_functions.ino]

//==========================================================================================

void start_display()
{
  tft.begin();
  if (!ts.begin()) {
    DEBUG_PRINTLN("Couldn't start touchscreen controller");
    while (1);
  }
  DEBUG_PRINTLN("Touchscreen started");
}

//==========================================================================================

void WelcomeScreen() //work on this with new name and logo design
{  
  tft.setRotation(2);
  tft.fillScreen(ILI9341_BLACK);
  drawBitmap(0,60,welcome_logo,240,173,ILI9341_WHITE);
  wait(2000);
}

//==========================================================================================

void set_brightness() //why is this not working? IDE version bad?
{
  // fetch the time
  hour_now = now.hour();

  if (lights_on < lights_off){
    if (hour_now >= lights_on && hour_now < lights_off){
      analogWrite(5,255);}
    if (hour_now < lights_on || hour_now >= lights_off){
      analogWrite(5, 10);}
  }
  
  if (lights_on > lights_off){
    if (hour_now >= lights_on || hour_now < lights_off){
      analogWrite(5,255);}
    if (hour_now < lights_on && hour_now >= lights_off){
      analogWrite(5, 10);}
  }
}

//======================================================================================

void NickText(String text, int x, int y,int size) 
{
  tft.setTextSize(size);
  tft.setCursor(x,y);
  tft.print(text);
}

//======================================================================================

void NickText(int w, int x, int y,int size) 
{
  tft.setTextSize(size);
  tft.setCursor(x,y);
  tft.print(w);
}

//======================================================================================

void NickText_center(String text, int center_x, int center_y,int size) 
{
  tft.setTextSize(size);
  int x1; int y1; int w; int h;
  tft.getTextBounds(text, 0, 320, &x1, &y1, &w, &h);
  int xx = (center_x-1) - (w/2);
  int yy = (center_y-1) + (h/2);
  tft.setCursor(xx, yy);
  tft.print(text);
}

//======================================================================================

void NickText_center(int variable, int center_x, int center_y,int size) 
{
  tft.setTextSize(size);
  int x1; int y1; int w; int h;
  String text = String(variable);
  tft.getTextBounds(text, 0, 320, &x1, &y1, &w, &h);
  int xx = (center_x-1) - (w/2);
  int yy = (center_y-1) + (h/2);
  tft.setCursor(xx, yy);
  tft.print(variable);
}

//==========================================================================================

void Button_center(int center_x, int center_y, int sizeX, int sizeY, uint16_t button_color, uint16_t border_color, uint16_t text_color, String text, int textsize)
{
  int x = center_x - (sizeX/2);
  int y = center_y - (sizeY/2);
  tft.fillRoundRect(x, y, sizeX, sizeY, 4, button_color);
  tft.drawRoundRect(x, y, sizeX, sizeY, 4, border_color);
  int x1; int y1; int w; int h;
  tft.getTextBounds(text, 0, 320, &x1, &y1, &w, &h);
  int xx = (center_x-1) - (w/2);
  int yy = (center_y-1) + (h/2);
  tft.setTextColor(text_color);  
  tft.setTextSize(textsize);
  tft.setCursor(xx, yy);
  tft.print(text);

  int x_min; int x_max; int y_min; int y_max;
  x_min = x;
  x_max = x+sizeX;
  y_min = y;
  y_max = y+sizeY;
  DEBUG_PRINTLN();
  DEBUG_PRINT(text);
  DEBUG_PRINT(" button borders: p.x>");
  DEBUG_PRINT(x_min);
  DEBUG_PRINT(" && p.x<");
  DEBUG_PRINT(x_max);
  DEBUG_PRINT(" && p.y>");
  DEBUG_PRINT(y_min);
  DEBUG_PRINT(" && p.y<");
  DEBUG_PRINT(y_max);
  DEBUG_PRINT(" && p.z>10"); 
}

//==========================================================================================

void Button(int x, int y, int sizeX, int sizeY, int rad, uint16_t color)
{
  tft.fillRoundRect(x, y, sizeX, sizeY, rad, color);
  tft.drawRoundRect(x, y, sizeX, sizeY, rad, ILI9341_BLACK);
}

//======================================================================================

void error(String str)
{
  DEBUG_PRINT("error: ");
  DEBUG_PRINTLN(str);
  tft.fillScreen(ILI9341_RED);
  tft.setFont();
  tft.setTextWrap(true);
  NickText(str,0,0,1);
}

//======================================================================================

void display_licks()
{
  tft.setFont(&FreeSans9pt7b); 
  tft.fillRect(0,20,240,220,ILI9341_RED);
  NickText_center("Total lick number", 100, 32, 1);
  NickText_center("for each cage (L-R)", 105, 51, 1);
  tft.setFont();
  Button_center(215, 56, 45, 20, ILI9341_BLACK, ILI9341_BLACK, ILI9341_WHITE, "", 1); //refresh button
  NickText_center("Refresh",217,49,1);
  
  int x1 = 4;
  int x2 = 120;
  int y1 = 85;
  int y2 = 105;
  int y3 = 125;
  int y4 = 145;
  int y5 = 165;
  int y6 = 185;
  int y7 = 205;
  int y8 = 225;

  tft.setFont(&FreeSans9pt7b);
  NickText(F("1"),x1,y1,0);
  tft.print(F("-"));
  tft.print(total_LN[0]);
  tft.print(F(":"));
  tft.print(total_LN[1]);

  NickText(F("2"),x1,y2,0);
  tft.print(F("-"));
  tft.print(total_LN[2]);
  tft.print(F(":"));
  tft.print(total_LN[3]);

  NickText(F("3"),x1,y3,0);
  tft.print(F("-"));
  tft.print(total_LN[4]);
  tft.print(F(":"));
  tft.print(total_LN[5]);

  NickText(F("4"),x1,y4,0);
  tft.print(F("-"));
  tft.print(total_LN[6]);
  tft.print(F(":"));
  tft.print(total_LN[7]);

  NickText(F("5"),x1,y5,0);
  tft.print(F("-"));
  tft.print(total_LN[8]);
  tft.print(F(":"));
  tft.print(total_LN[9]);

  NickText(F("6"),x1,y6,0);
  tft.print(F("-"));
  tft.print(total_LN[10]);
  tft.print(F(":"));
  tft.print(total_LN[11]);

  NickText(F("7"),x1,y7,0);
  tft.print(F("-"));
  tft.print(total_LN[12]);
  tft.print(F(":"));
  tft.print(total_LN[13]);

  NickText(F("8"),x1,y8,0);
  tft.print(F("-"));
  tft.print(total_LN[14]);
  tft.print(F(":"));
  tft.print(total_LN[15]);

  NickText(F("9"),x2,y1,0);
  tft.print(F("-"));
  tft.print(total_LN[16]);
  tft.print(F(":"));
  tft.print(total_LN[17]);

  NickText(F("10"),x2,y2,0);
  tft.print(F("-"));
  tft.print(total_LN[18]);
  tft.print(F(":"));
  tft.print(total_LN[19]);

  NickText(F("11"),x2,y3,0);
  tft.print(F("-"));
  tft.print(total_LN[20]);
  tft.print(F(":"));
  tft.print(total_LN[21]);

  NickText(F("12"),x2,y4,0);
  tft.print(F("-"));
  tft.print(total_LN[22]);
  tft.print(F(":"));
  tft.print(total_LN[23]);
  
  NickText(F("13"),x2,y5,0);
  tft.print(F("-"));
  tft.print(total_LN[24]);
  tft.print(F(":"));
  tft.print(total_LN[25]);
  
  NickText(F("14"),x2,y6,0);
  tft.print(F("-"));
  tft.print(total_LN[26]);
  tft.print(F(":"));
  tft.print(total_LN[27]);

  NickText(F("15"),x2,y7,0);
  tft.print(F("-"));
  tft.print(total_LN[28]);
  tft.print(F(":"));
  tft.print(total_LN[29]);

  NickText(F("16"),x2,y8,0);
  tft.print(F("-"));
  tft.print(total_LN[30]);
  tft.print(F(":"));
  tft.print(total_LN[31]);

  NickText_center("TO#:",120,235,0);
  tft.print(timeouts);
}


//==========================================================================================

void display_time()
{
  if (show_time){
     show_time = false;
      
    now = RTC.now();
    min_now = now.minute();
    tft.setFont(&FreeSansBold9pt7b);
    tft.setTextSize(1);
    tft.fillRect(0,0,240,20,ILI9341_BLACK);
    tft.setCursor(0, 14);
    tft.setTextColor(ILI9341_WHITE, ILI9341_BLACK);
    tft.print(now.month());
    tft.print("/");
    tft.print(now.day());
    tft.print("/");
    tft.print(now.year());
    tft.setCursor(190,14);
    tft.print(now.hour());
    tft.print(":");
    if (now.minute() < 10){
      tft.print("0");}
    tft.print(now.minute());
  }
  
  now = RTC.now();
  if (min_now != now.minute()){ show_time = true; } //refresh page every minute
}


//==========================================================================================

void drawBitmap(int16_t x, int16_t y,const uint8_t *bitmap, int16_t w, int16_t h, uint16_t color) {
  int16_t i, j, byteWidth = (w + 7) / 8;
  uint8_t byte;
  for(j=0; j<h; j++) {
    for(i=0; i<w; i++) {
      if(i & 7) byte <<= 1;
      else      byte   = pgm_read_byte(bitmap + j * byteWidth + i / 8);
      if(byte & 0x80) tft.drawPixel(x+i, y+j, color);
    }
  }
}
