# Supplementary material for: LIQ HD (Lick Instance Quantifier Home Cage Device): An Open-Source Tool for Recording Undisturbed Two-Bottle Drinking Behavior in a Home Cage Environment
Source: eNeuro. 2023 Apr 12;10(4):ENEURO.0506-22.2023. doi: 10.1523/ENEURO.0506-22.2023 (PMC10112549; doi:10.1523/ENEURO.0506-22.2023)
Supplement: Extended Data 1 — LIQ HD Arduino source code used in this study. Download Extended Data 1, ZIP file. [file enu-eN-NWR-0506-22-s02.zip › LIQ_HD_Original/SD_RTC_functions.ino]

//==========================================================================================

void start_RTC()
{
  // connect to RTC
  Wire.begin();
  Wire.setClock(400000L);
  Wire.setWireTimeout();
  
  if (!RTC.begin()) {
    logfile.println(F("RTC failed"));
    DEBUG_PRINTLN(F("RTC failed"));
  }  

  //Sync time with computer
  //RTC.adjust(DateTime(F(__DATE__), F(__TIME__))); //comment this line out after syncing for the first time!
}


//==========================================================================================

void make_file()
{
  // fetch the time
  DateTime now;
  now = RTC.now();
  
  SdFile::dateTimeCallback(dateTime);
  
  filename[0] = (now.year()/10)%10 + '0'; //To get 3rd digit from year()
  filename[1] = now.year()%10 + '0'; //To get 4th digit from year()
  filename[2] = now.month()/10 + '0'; //To get 1st digit from month()
  filename[3] = now.month()%10 + '0'; //To get 2nd digit from month()
  filename[4] = now.day()/10 + '0'; //To get 1st digit from day()
  filename[5] = now.day()%10 + '0'; //To get 2nd digit from day()
  
  for (uint8_t i = 0; i < 100; i++) {
    filename[6] = i / 10 + '0';
    filename[7] = i % 10 + '0';
    if (! SD.exists(filename)) {
      // only open a new file if it doesn't exist
      logfile = SD.open(filename, FILE_WRITE);
      break;  // leave the loop!
    }
  }
  if (!logfile) {
    error(F("could not create file"));
    tft.fillScreen(ILI9341_BLACK);
    tft.setFont();
    tft.setTextWrap(true);
    NickText(F("Could not create file..."),0,0,1);
  }
    
  DEBUG_PRINT(F("Logging to: "));
  DEBUG_PRINTLN(filename);
  nowloggingto();
  logfile.flush();
    
  if (!logfile.println()) { // make this so lets you retry if failed?
    //error(F("could not write file"));
    tft.fillScreen(ILI9341_BLACK);
    tft.setFont();
    tft.setTextWrap(true);
    NickText(F("Could not write file..."),0,0,1);
  }
    
  // Write headers to file
  logfile.print(F("Experimental_side,millis,datetime,"));
  if (log_LickNumber){
    logfile.print(F("LickNumber1,LickNumber2,LickNumber3,LickNumber4,LickNumber5,LickNumber6,LickNumber7,LickNumber8,LickNumber9,LickNumber10,LickNumber11,LickNumber12,LickNumber13,LickNumber14,LickNumber15,LickNumber16,LickNumber17,LickNumber18,LickNumber19,LickNumber20,LickNumber21,LickNumber22,LickNumber23,LickNumber24,LickNumber25,LickNumber26,LickNumber27,LickNumber28,LickNumber29,LickNumber30,LickNumber31,LickNumber32,LickNumber33,LickNumber34,"));
  }
  if (log_LickDuration){
    logfile.print(F("LickDuration1,LickDuration2,LickDuration3,LickDuration4,LickDuration5,LickDuration6,LickDuration7,LickDuration8,LickDuration9,LickDuration10,LickDuration11,LickDuration12,LickDuration13,LickDuration14,LickDuration15,LickDuration16,LickDuration17,LickDuration18,LickDuration19,LickDuration20,LickDuration21,LickDuration22,LickDuration23,LickDuration24,LickDuration25,LickDuration26,LickDuration27,LickDuration28,LickDuration29,LickDuration30,LickDuration31,LickDuration32,LickDuration33,LickDuration34,"));
  }
  if (log_BoutNumber){
    logfile.print(F("Bout1,Bout2,Bout3,Bout4,Bout5,Bout6,Bout7,Bout8,Bout9,Bout10,Bout11,Bout12,Bout13,Bout14,Bout15,Bout16,Bout17,Bout18,Bout19,Bout20,Bout21,Bout22,Bout23,Bout24,Bout25,Bout26,Bout27,Bout28,Bout29,Bout30,Bout31,Bout32,Bout33,Bout34,"));
  }
  if (log_BoutDuration){
    logfile.print(F("BoutDuration1,BoutDuration2,BoutDuration3,BoutDuration4,BoutDuration5,BoutDuration6,BoutDuration7,BoutDuration8,BoutDuration9,BoutDuration10,BoutDuration11,BoutDuration12,BoutDuration13,BoutDuration14,BoutDuration15,BoutDuration16,BoutDuration17,BoutDuration18,BoutDuration19,BoutDuration20,BoutDuration21,BoutDuration22,BoutDuration23,BoutDuration24,BoutDuration25,BoutDuration26,BoutDuration27,BoutDuration28,BoutDuration29,BoutDuration30,BoutDuration31,BoutDuration32,BoutDuration33,BoutDuration34,"));
  }
  logfile.println();

  //echo to serial monitor
  DEBUG_PRINT(F("Experimental_side,millis,datetime,"));
  if (log_LickNumber){
    DEBUG_PRINT(F("LickNumber1,LickNumber2,LickNumber3,LickNumber4,LickNumber5,LickNumber6,LickNumber7,LickNumber8,LickNumber9,LickNumber10,LickNumber11,LickNumber12,LickNumber13,LickNumber14,LickNumber15,LickNumber16,LickNumber17,LickNumber18,LickNumber19,LickNumber20,LickNumber21,LickNumber22,LickNumber23,LickNumber24,LickNumber25,LickNumber26,LickNumber27,LickNumber28,LickNumber29,LickNumber30,LickNumber31,LickNumber32,LickNumber33,LickNumber34,"));
  }
  if (log_LickDuration){
    DEBUG_PRINT(F("LickDuration1,LickDuration2,LickDuration3,LickDuration4,LickDuration5,LickDuration6,LickDuration7,LickDuration8,LickDuration9,LickDuration10,LickDuration11,LickDuration12,LickDuration13,LickDuration14,LickDuration15,LickDuration16,LickDuration17,LickDuration18,LickDuration19,LickDuration20,LickDuration21,LickDuration22,LickDuration23,LickDuration24,LickDuration25,LickDuration26,LickDuration27,LickDuration28,LickDuration29,LickDuration30,LickDuration31,LickDuration32,LickDuration33,LickDuration34,"));
  }
  if (log_BoutNumber){
    DEBUG_PRINT(F("Bout1,Bout2,Bout3,Bout4,Bout5,Bout6,Bout7,Bout8,Bout9,Bout10,Bout11,Bout12,Bout13,Bout14,Bout15,Bout16,Bout17,Bout18,Bout19,Bout20,Bout21,Bout22,Bout23,Bout24,Bout25,Bout26,Bout27,Bout28,Bout29,Bout30,Bout31,Bout32,Bout33,Bout34,"));
  }
  if (log_BoutDuration){
    DEBUG_PRINT(F("BoutDuration1,BoutDuration2,BoutDuration3,BoutDuration4,BoutDuration5,BoutDuration6,BoutDuration7,BoutDuration8,BoutDuration9,BoutDuration10,BoutDuration11,BoutDuration12,BoutDuration13,BoutDuration14,BoutDuration15,BoutDuration16,BoutDuration17,BoutDuration18,BoutDuration19,BoutDuration20,BoutDuration21,BoutDuration22,BoutDuration23,BoutDuration24,BoutDuration25,BoutDuration26,BoutDuration27,BoutDuration28,BoutDuration29,BoutDuration30,BoutDuration31,BoutDuration32,BoutDuration33,BoutDuration34,"));
  }
  DEBUG_PRINTLN();
  
  wait(1000);
  syncTime = now.minute();
  SYNC_COUNTER = 0;
}

//==========================================================================================

void nowloggingto()
{
  tft.fillRect(0,20,240,320,ILI9341_RED);
  tft.setFont(&FreeSans12pt7b);
  tft.setTextColor(ILI9341_WHITE);
  NickText_center("Logging to: ", 120, 120, 1);
  NickText_center(filename, 120, 150, 1);//show what file is being recorded to (filename)
  wait(2000);//wait 2000ms
}

//==========================================================================================
 void logging_same_file()
{
  tft.fillRect(0,20,240,320,ILI9341_RED);
  tft.setFont(&FreeSans12pt7b);
  tft.setTextColor(ILI9341_WHITE);
  NickText_center("Logging to same file: ", 120, 120, 1);
  NickText_center(filename, 120, 150, 1);//show what file is being recorded to (filename)
  wait(2000);//wait 2000ms
}

//======================================================================================

void write_to_file()
{
  // fetch the time
  now = RTC.now();
  uint32_t m = millis();
  
  logfile.print(E_side); //log Experimental Side
  logfile.print(F(", "));
  logfile.print(m); // log milliseconds since starting
  logfile.print(F(", "));
  logfile.print('"'); // log time
  logfile.print(now.year(), DEC);
  logfile.print(F("/"));
  logfile.print(now.month(), DEC);
  logfile.print(F("/"));
  logfile.print(now.day(), DEC);
  logfile.print(F(" "));
  logfile.print(now.hour(), DEC);
  logfile.print(F(":"));
  if (now.minute() < 10){
    logfile.print("0");}
  logfile.print(now.minute(), DEC);
  logfile.print(F(":"));
  if (now.second() < 10){
    logfile.print("0");}
  logfile.print(now.second(), DEC);
  logfile.print('"');
  if (log_LickNumber){
    for (int k = 0; k < 34; k++){ //write data to file for each sipper
      logfile.print(F(", "));
      logfile.print(LickNumber[k]); }
  }
  if (log_LickDuration){
    for (int k = 0; k < 34; k++){ //write data to file for each sipper 
      logfile.print(F(", "));
      logfile.print(LickDuration[k]); }
  }
  if (log_BoutNumber){
    for (int k = 0; k < 34; k++){ //write data to file for each sipper 
      logfile.print(F(", "));
      logfile.print(BoutNumber[k]); }
  }
 if (log_BoutDuration){
    for (int k = 0; k < 34; k++){ //write data to file for each sipper 
      logfile.print(F(", "));
      logfile.print(BoutDuration[k]); }
  }
  logfile.println();  // this is going to next line

  DEBUG_PRINT(E_side);
  DEBUG_PRINT(F(", "));
  DEBUG_PRINT(m);         
  DEBUG_PRINT(F(", "));
  DEBUG_PRINT('"');
  DEBUG_PRINTDEC(now.year());
  DEBUG_PRINT(F("/"));
  DEBUG_PRINTDEC(now.month());
  DEBUG_PRINT(F("/"));
  DEBUG_PRINTDEC(now.day());
  DEBUG_PRINT(F(" "));
  DEBUG_PRINTDEC(now.hour());
  DEBUG_PRINT(F(":"));
  if (now.minute() < 10){
    DEBUG_PRINT("0");}
  DEBUG_PRINTDEC(now.minute());
  DEBUG_PRINT(F(":"));
  if (now.second() < 10){
    DEBUG_PRINT("0");}
  DEBUG_PRINTDEC(now.second());
  DEBUG_PRINT('"');
  if (log_LickNumber){
    for (int k = 0; k < 34; k++){ 
      DEBUG_PRINT(F(", "));
      DEBUG_PRINT(LickNumber[k]); }
  }
  if (log_LickDuration){
    for (int k = 0; k < 34; k++){
      DEBUG_PRINT(F(", "));
      DEBUG_PRINT(LickDuration[k]); }
  }
  if (log_BoutNumber){
    for (int k = 0; k < 34; k++){
      DEBUG_PRINT(F(", "));
      DEBUG_PRINT(BoutNumber[k]); }
  }
  if (log_BoutDuration){
    for (int k = 0; k < 34; k++){
      DEBUG_PRINT(F(", "));
      DEBUG_PRINT(BoutDuration[k]); }
  }
  DEBUG_PRINTLN();
  Serial.println(millis()-m);
}

//======================================================================================

void write_data()
{
  if (SYNC_COUNTER > SYNC_INTERVAL){
    syncTime = now.minute();
    SYNC_COUNTER = 0;
    DEBUG_PRINT("Writing data to SD card!");
    digitalWrite(redLEDpin, HIGH); // blink LED to show we are syncing data to the card & updating FAT!
    logfile.flush();
    digitalWrite(redLEDpin, LOW);
  }
}

//==========================================================================================

void dateTime(uint16_t* date, uint16_t* time)
{
  *date = FAT_DATE(now.year(), now.month(), now.day());
  *time = FAT_TIME(now.hour(), now.minute(), now.second());
}
