# Supplementary material for: LIQ HD (Lick Instance Quantifier Home Cage Device): An Open-Source Tool for Recording Undisturbed Two-Bottle Drinking Behavior in a Home Cage Environment
Source: eNeuro. 2023 Apr 12;10(4):ENEURO.0506-22.2023. doi: 10.1523/ENEURO.0506-22.2023 (PMC10112549; doi:10.1523/ENEURO.0506-22.2023)
Supplement: Extended Data 1 — LIQ HD Arduino source code used in this study. Download Extended Data 1, ZIP file. [file enu-eN-NWR-0506-22-s02.zip › LIQ_HD_Original/LIQ_functions.ino]

//functions used throughout code

//======================================================================================

void reset_total_LN()
{
  for (int k = 0; k < 34; k++){
    total_LN[k] = 0; //reset totals
  }
}

//======================================================================================

void reset_variables()
{
  //Reset lick variables
  for (int k = 0; k < 34; k++){
    LickNumber[k] = 0;
    LickDuration[k] = 0;
    BoutNumber[k] = 0;
    BoutDuration[k] = 0;
  }
}

//==========================================================================================

void Record_Licks()
{
  for (int k = 0; k < 12; k++){ //for cap sensor 1
    currtouched1 = cap.touched();
    if ((currtouched1 & _BV(k)) && !licking[k]) {
      DEBUG_PRINT(k); DEBUG_PRINTLN(" touched");
      time_now[k] = millis();
      licking[k] = true;
      LickNumber[k] += 1;
      lick_bout_countdown[k] +=1;
      if (lick_bout_countdown[k] == 1){
        bout_start_timer[k] = millis();
      }
      if (lick_bout_countdown[k] == 3 && millis()-bout_start_timer[k] < 1000){
        BoutNumber[k] += 1;
        bout_timer[k] = millis();
        DEBUG_PRINT(k); DEBUG_PRINTLN(" bout started!");
      }
      if (millis() - bout_timer[k] < 3000 && lick_bout_countdown[k] > 2){
        bout_timer[k] = millis();
      }
    }
    if (!(currtouched1 & _BV(k)) && licking[k]) {
      DEBUG_PRINT(k); DEBUG_PRINTLN(" released");
      Elapsedtime[k] = millis() - time_now[k];
      LickDuration[k] = LickDuration[k] + Elapsedtime[k];
      licking[k] = false;
      DEBUG_PRINTLN(LickNumber[k]);
      DEBUG_PRINTLN(LickDuration[k]);
    }
  }
  lasttouched1 = currtouched1;

  for (int k = 12; k < 24; k++){ //for cap sensor 2
    currtouched2 = cap2.touched();
    int s = k - 12;
    if ((currtouched2 & _BV(s)) && !licking[k]) {
      DEBUG_PRINT(k); DEBUG_PRINTLN(" touched");
      time_now[k] = millis();
      licking[k] = true;
      LickNumber[k] += 1;
      lick_bout_countdown[k] +=1;
      if (lick_bout_countdown[k] == 1){
        bout_start_timer[k] = millis();
      }
      if (lick_bout_countdown[k] == 3 && millis()-bout_start_timer[k] < 1000){
        BoutNumber[k] += 1;
        bout_timer[k] = millis();
        DEBUG_PRINT(k); DEBUG_PRINTLN(" bout started!");
      }
      if (millis() - bout_timer[k] < 3000 && lick_bout_countdown[k] > 2){
        bout_timer[k] = millis();
      }
    }
    if (!(currtouched2 & _BV(s)) && licking[k]) {
      DEBUG_PRINT(k); DEBUG_PRINTLN(" released");
      Elapsedtime[k] = millis() - time_now[k];
      LickDuration[k] = LickDuration[k] + Elapsedtime[k];
      licking[k] = false;
      DEBUG_PRINTLN(LickNumber[k]);
      DEBUG_PRINTLN(LickDuration[k]);
      }
  }
  lasttouched2 = currtouched2;

  for (int k = 24; k < 34; k++){ //for cap sensor 3
    currtouched3 = cap3.touched();
    int s = k - 24;
    if ((currtouched3 & _BV(s)) && !licking[k]) {
      DEBUG_PRINT(k); DEBUG_PRINTLN(" touched");
      time_now[k] = millis();
      licking[k] = true;
      LickNumber[k] += 1;
      lick_bout_countdown[k] +=1;
      if (lick_bout_countdown[k] == 1){
        bout_start_timer[k] = millis();
      }
      if (lick_bout_countdown[k] == 3 && millis()-bout_start_timer[k] < 1000){
        BoutNumber[k] += 1;
        bout_timer[k] = millis();
        DEBUG_PRINT(k); DEBUG_PRINTLN(" bout started!");
      }
      if (millis() - bout_timer[k] < 3000 && lick_bout_countdown[k] > 2){
        bout_timer[k] = millis();
      }
    }
    if (!(currtouched3 & _BV(s)) && licking[k]) {
      DEBUG_PRINT(k); DEBUG_PRINTLN(" released");
      Elapsedtime[k] = millis() - time_now[k];
      LickDuration[k] = LickDuration[k] + Elapsedtime[k];
      licking[k] = false;
      DEBUG_PRINTLN(LickNumber[k]);
      DEBUG_PRINTLN(LickDuration[k]);
      }
  }
  lasttouched3 = currtouched3;
  
  for (int k = 0; k < 34; k++){
    if ((millis() - bout_start_timer[k] >= 1000) && lick_bout_countdown[k] < 3){
      bout_start_timer[k] = 0;
      lick_bout_countdown[k] = 0;
    }
    if ((millis() - bout_timer[k] > 3000) && lick_bout_countdown[k] > 2){
      DEBUG_PRINT(k); DEBUG_PRINTLN(" bout ended!");
      BoutDuration[k] = BoutDuration[k] + (millis() - bout_start_timer[k]);
      bout_start_timer[k] = 0;
      lick_bout_countdown[k] = 0;
    }
  }
}

//======================================================================================

void update_sippers()
{
  for (int k=0; k<34; k++) {
    if (licking[k]) {
      Elapsedtime[k] = millis() - time_now[k];
      LickDuration[k] = LickDuration[k] + Elapsedtime[k];
    }
    if (lick_bout_countdown[k] > 2) {
      BoutDuration[k] = BoutDuration[k] + (millis() - bout_start_timer[k]);
    }
  }
}


//======================================================================================

void reset_time_now()
{
  for (int k = 0; k < 34; k++){
    time_now[k] = millis(); //reset time now
    bout_start_timer[k] = millis();
  } 
}

//======================================================================================

void calc_total_LN()
{
  for (int k = 0; k < 34; k++){
    total_LN[k] = total_LN[k] + (LickNumber[k]); //reset totals
  }
}

//======================================================================================

void resetWire()
{
  TWCR = 0;
  Wire.end();
  Wire.begin();
  Wire.setClock(400000L);
  Wire.setWireTimeout();
}

//======================================================================================

void wait(unsigned long ms)
{
  unsigned long X = millis();     
  while(millis() < X + ms){} //wait without delay for ms (milliseconds)
}

//======================================================================================
