# Supplementary material for: LIQ HD (Lick Instance Quantifier Home Cage Device): An Open-Source Tool for Recording Undisturbed Two-Bottle Drinking Behavior in a Home Cage Environment
Source: eNeuro. 2023 Apr 12;10(4):ENEURO.0506-22.2023. doi: 10.1523/ENEURO.0506-22.2023 (PMC10112549; doi:10.1523/ENEURO.0506-22.2023)
Supplement: Extended Data 1 — LIQ HD Arduino source code used in this study. Download Extended Data 1, ZIP file. [file enu-eN-NWR-0506-22-s02.zip › LIQ_HD_Original/LIQ_HD_Original.ino]

#include <Adafruit_GFX.h>    
#include <SPI.h>
#include <Wire.h>    
#include <SD.h>  
#include "RTClib.h"
#include "Adafruit_MPR121.h"
#include <Adafruit_ILI9341.h>
#include <Adafruit_FT6206.h>
//#include <Adafruit_STMPE610.h>
#include <math.h>
#include <Fonts/FreeSans9pt7b.h>
#include <Fonts/FreeSans12pt7b.h>
#include <Fonts/FreeSans18pt7b.h>
#include <Fonts/FreeSansBold9pt7b.h>
#include <Fonts/FreeSansBold12pt7b.h>


//#define DEBUG //uncomment to turn on debug mode, prints info to Serial Monitor 

#ifdef DEBUG
  #define DEBUG_PRINT(x)     Serial.print (x)
  #define DEBUG_PRINTDEC(x)     Serial.print (x, DEC)
  #define DEBUG_PRINTLN(x)  Serial.println (x)
#else
  #define DEBUG_PRINT(x)
  #define DEBUG_PRINTDEC(x)
  #define DEBUG_PRINTLN(x) 
#endif

// This is calibration data for the raw touch data to the screen coordinates
//#define TS_MINX 3786
//#define TS_MINY 3674
//#define TS_MAXX 321
//#define TS_MAXY 211
//
//// The STMPE610 uses hardware SPI on the shield, and #8
//#define STMPE_CS 8
//Adafruit_STMPE610 ts = Adafruit_STMPE610(STMPE_CS);

// The FT6206 uses hardware I2C on the shield
Adafruit_FT6206 ts = Adafruit_FT6206();

// The display also uses hardware SPI, plus #9 & #10
#define TFT_CS 10
#define TFT_DC 9
Adafruit_ILI9341 tft = Adafruit_ILI9341(TFT_CS, TFT_DC);

RTC_PCF8523 RTC; // define the Real Time Clock object
const int chipSelect = 7; // for the data logging shield, changed from digital pin 10
#define redLEDpin 13
DateTime now;

//capacitive touch device
#ifndef _BV
#define _BV(bit) (1 << (bit)) 
#endif

// You can have up to 4 on one i2c bus but one is enough for testing!
Adafruit_MPR121 cap = Adafruit_MPR121();
Adafruit_MPR121 cap2 = Adafruit_MPR121();
Adafruit_MPR121 cap3 = Adafruit_MPR121();

// Keeps track of the last pins touched so we know when buttons are 'released'
uint16_t lasttouched1 = 0;
uint16_t currtouched1 = 0;
uint16_t lasttouched2 = 0;
uint16_t currtouched2 = 0;
uint16_t lasttouched3 = 0;
uint16_t currtouched3 = 0;

File logfile; // the logging file
char filename[] = "00000000.CSV";

TS_Point p;
extern uint8_t welcome_logo[];
extern uint8_t main_logo[];
String E_side = "RIGHT";
int display_page = 1;
bool show_time = true;
bool eject_button;  
int LOG_COUNTER;
int SYNC_COUNTER;
unsigned long currentMillis;
unsigned long previousMillis;
int syncTime;
int min_now;
int prev_min;
int curr_min;
int hour_now;
byte p1 = 0;
int timeouts = 0;

//enough for 16 cages, 2 lickometers per cage
unsigned long LickDuration[34];
unsigned long LickNumber[34];
unsigned long BoutNumber[34];
unsigned long BoutDuration[34];
unsigned long Elapsedtime[34];
unsigned long total_LN[34];
int lick_bout_countdown[34];
unsigned long bout_timer[34];
unsigned long bout_start_timer[34];

bool licking[34];
unsigned long time_now[34];

bool log_LickNumber = true;
bool log_LickDuration = true;
bool log_BoutNumber = true;
bool log_BoutDuration = true;

// how many minutes between grabbing data and logging it.
int LOG_INTERVAL = 1; // IN MINUTES! between entries (reduce to take more/faster data)
// how many milliseconds before writing the logged data permanently to disk
int SYNC_INTERVAL = 10; // IN MINUTES! between calls to flush() - to write data to the card
unsigned long emergency_counter = 60050; //1 minute +50ms 

// Typically touch threshold > release threshold for debouncing
// Decrease value to increase sensitivity 
int touch_threshold = 2; //default = 12
int release_threshold = 0; //default = 6

int lights_on = 6; //time of day (24hr time) housing lights turn ON
int lights_off = 18; //time of day (24hr time) houseing lights turn OFF

//==========================================================================================

void setup() { 
  
  Serial.begin(115200);

  pinMode(3, OUTPUT); // set screen brightness pin as output
  analogWrite(3,255);
    
  start_display(); //initialize display
  
  start_RTC(); //iniitialize RTC
  
  WelcomeScreen(); //display welcome screen at startup
  
  set_brightness(); //set screen brightness depending on light cycle

}

//==========================================================================================

void loop() {

  main_menu_page();

  recording_page();

  pause_page();

  SD_error_page();

}
